# Supplementary material for: Non-destructive detection of highway hidden layer defects using a ground-penetrating radar and adaptive particle swarm support vector machine
Source: PeerJ Comput Sci. 2021 Mar 30;7:e417. doi: 10.7717/peerj-cs.417 (PMC8022505; doi:10.7717/peerj-cs.417)
Supplement: Supplemental Information 4 — MATLAB is required to open this file. [file peerj-cs-07-417-s004.m]

function gabor2out = gabor2(img,Ws,thetar)
       
%%  S:0,1,2,3,4               %%%5¸ö°ë¾¶·Ö¸î
%%  R:0,1,2,3,4,5               %%%%6¸ö·½Ïò·Ö¸î
%  Ws=[3/4,3/8,3/16,3/32,3/64];         
%  thetar=[0,pi/6,pi/3,pi/2,2*pi/3,5*pi/6];     

[row,col]=size(img);
maxW=double(uint16(sqrt(row*row+col*col)));
W=0:maxW/(row-1):maxW;
theta=2*pi*(0:90/(col-1):90)/360;


delr=pi*pi/36/8/log(2);
dels=Ws/3/sqrt(2*log(2));

WO=exp(-(W-Ws).^2/2/dels/dels);
ThetaO=exp(-(theta-thetar).^2/2/delr/delr);

gabor2out=(WO')*ThetaO;

clear WO
clear ThetaO
clear WO
clear ThetaO
