# Supplementary material for: Non-destructive detection of highway hidden layer defects using a ground-penetrating radar and adaptive particle swarm support vector machine
Source: PeerJ Comput Sci. 2021 Mar 30;7:e417. doi: 10.7717/peerj-cs.417 (PMC8022505; doi:10.7717/peerj-cs.417)
Supplement: Supplemental Information 6 — MATLAB is required to open this file. [file peerj-cs-07-417-s006.m]

%%%%%%%VERSION 2
%%ANOTHER DESCRIBTION OF GABOR FILTER

%The Gabor filter is basically a Gaussian (with variances sx and sy along x and y-axes respectively)
%modulated by a complex sinusoid (with centre frequencies U and V along x and y-axes respectively) 
%described by the following equation
%%
%                            -1     x' ^     y'  ^             
%%% G(x,y,theta,f) =  exp ([----{(----) 2+(----) 2}])*cos(2*pi*f*x');
%                             2    sx'       sy'
%%% x' = x*cos(theta)+y*sin(theta);
%%% y' = y*cos(theta)-x*sin(theta);

%% Describtion :

%% I : Input image
%% Sx & Sy : Variances along x and y-axes respectively
%% f : The frequency of the sinusoidal function
%% theta : The orientation of Gabor filter

%% G : The output filter as described above
%% gabout : The output filtered image


%%  Author : Ahmad poursaberi  e-mail : a.poursaberi@ece.ut.ac.ir
%%          Faulty of Engineering, Electrical&Computer Department,Tehran
%%          University,Iran,June 2004

function [G,gabout] = gaborfilter(I,sigma,f,theta,width);

Sx=width;
Sy=width;
if isa(I,'double')~=1 
    I = double(I);
end

for x = -fix(Sx):fix(Sx)
    for y = -fix(Sy):fix(Sy)
        xPrime = x * cos(theta) + y * sin(theta);
        yPrime = y * cos(theta) - x * sin(theta);

        G(fix(Sx)+x+1,fix(Sy)+y+1) =exp(-.5*(xPrime^2+yPrime^2)/sigma.^2)*cos(2*pi*f*xPrime);
                          
    end
end

Imgabout = conv2(I,double(imag(G)),'same');
Regabout = conv2(I,double(real(G)),'same');

gabout = sqrt(Imgabout.*Imgabout + Regabout.*Regabout);
%%%%%×Ô¼º¼ÓµÄ
%gabout=uint8(gabout);
